# Supplementary material for: Genetic Engineering of Lysogenic–Lytic Switch Genes Improves Burkholderia Phage Killing Efficacy
Source: Int J Mol Sci. 2026 Mar 18;27(6):2772. doi: 10.3390/ijms27062772 (PMC13026187; doi:10.3390/ijms27062772)
Supplement: Supplementary file 1 [file ijms-27-02772-s001.zip]

Archive with 2 entries (2 files):
- Supplemental Figure S1.pdf
- Supplemental Table 1.pdf
